# Supplementary material for: Potential of [11C](R)-PK11195 PET Imaging for Evaluating Tumor Inflammation: A Murine Mammary Tumor Model
Source: Pharmaceutics. 2022 Dec 4;14(12):2715. doi: 10.3390/pharmaceutics14122715 (PMC9786563; doi:10.3390/pharmaceutics14122715)
Supplement: Supplementary file 1 [file pharmaceutics-14-02715-s001.zip]

Archive with 1 entries (1 files):
- pharmaceutics-2020142-supplementary.pdf
